# Supplementary material for: Phenome-Wide Analysis of Coffee Intake on Health over 20 Years of Follow-Up Among Adults in Hong Kong Osteoporosis Study
Source: Nutrients. 2024 Oct 18;16(20):3536. doi: 10.3390/nu16203536 (PMC11509949; doi:10.3390/nu16203536)
Supplement: Supplementary file 1 [file nutrients-16-03536-s001.zip]

Archive with 1 entries (1 files):
- nutrients-3251869-supplementary.pdf
